# Supplementary material for: A Fluorescent Biosensor for Streptavidin Detection Based on Double-Hairpin DNA-Templated Copper Nanoparticles
Source: Biosensors (Basel). 2023 Jan 20;13(2):168. doi: 10.3390/bios13020168 (PMC9953726; doi:10.3390/bios13020168)
Supplement: Supplementary file 1 [file biosensors-13-00168-s001.zip]

Archive with 1 entries (1 files):
- biosensors-2110905-supplementary.pdf
